# Supplementary material for: Early-infantile onset epilepsy and developmental delay caused by bi-allelic GAD1 variants
Source: Brain. 2020 Jul 23;143(8):2388–97. doi: 10.1093/brain/awaa178 (PMC7447512; doi:10.1093/brain/awaa178)
Supplement: awaa178_Supplementary_Data [file awaa178_supplementary_data.zip]

Archive with 3 entries (2 files):
- awaa178-suppl_data/
- awaa178-suppl_data/brain-2019-02230-File004.pdf
- awaa178-suppl_data/brain-2019-02230-File008.pdf
